# Supplementary material for: Exploring factors influencing user perspective of ChatGPT as a technology that assists in healthcare decision making: A cross sectional survey study
Source: PLoS One. 2024 Mar 8;19(3):e0296151. doi: 10.1371/journal.pone.0296151 (PMC10923482; doi:10.1371/journal.pone.0296151)
Supplement: S1 Dataset — (CSV) [file pone.0296151.s002.csv]

Use purpose	Competent	Reliable	Transparent	Trustworthy	Notmanipulate	Secure	ChatGPTforhealthcarequeries	Benefitsoutweighrisks	Helpmakedecisions	Satisfaction	Willingtotakedecisions	Intenttouse	Replacehumaninteraction	Persuasive	Education
3	4	4	3	4	2	3	4	4	4	4	3	4	3	3	2
1	2	3	2	2	3	3	3	3	3	3	3	2	3	3	2
2	2	2	1	2	2	3	2	3	3	2	3	2	2	3	4
1	4	4	4	4	4	4	4	3	4	4	4	4	3	4	3
1	3	3	4	3	4	3	3	3	3	3	3	3	3	2	3
3	4	4	4	4	3	4	3	4	4	4	4	4	4	4	3
2	3	4	4	3	3	4	3	3	3	4	2	4	3	3	2
1	2	4	3	3	4	2	4	4	3	4	4	4	2	2	3
2	4	4	4	4	4	4	4	4	4	4	4	4	4	3	4
1	2	1	2	3	4	1	2	2	3	2	1	2	2	3	3
1	4	4	4	4	4	4	4	4	4	4	4	4	2	4	2
1	3	3	4	2	2	3	3	2	2	3	3	3	2	2	2
2	1	2	1	4	4	3	3	4	4	3	4	4	4	4	2
2	3	3	3	3	3	3	3	3	3	3	3	2	3	3	3
3	3	3	3	3	2	3	3	3	3	3	3	4	2	3	3
4	3	4	4	4	4	4	4	4	4	4	4	4	4	4	5
1	3	4	3	3	3	3	4	4	3	4	3	3	3	3	4
1	1	1	2	2	2	1	2	1	1	1	1	1	1	2	1
2	3	3	2	3	3	3	3	2	3	3	3	2	3	3	3
3	1	3	3	2	3	3	3	3	3	3	3	3	3	2	2
1	1	2	3	4	1	3	4	2	3	4	1	3	4	3	2
1	4	4	4	4	4	4	4	4	4	4	4	4	4	4	2
1	4	4	4	4	4	4	3	4	4	3	3	4	2	3	3
2	4	4	4	4	4	4	4	4	4	4	4	4	4	4	2
1	4	3	3	4	4	4	3	3	4	4	3	4	4	3	4
3	4	2	2	2	2	1	1	1	2	2	1	1	2	2	2
3	4	4	4	4	3	4	3	4	4	4	4	4	4	4	3
2	3	1	2	3	1	3	3	1	2	2	2	2	2	2	3
2	4	4	4	4	4	4	4	4	4	3	4	4	4	3	2
3	4	4	4	4	4	4	4	4	4	4	4	3	4	4	2
3	2	2	1	2	1	1	2	3	2	2	2	2	3	2	2
2	4	4	4	4	4	4	4	1	2	4	4	4	4	4	2
3	3	3	3	3	3	3	2	2	3	3	2	2	3	2	2
2	3	2	4	4	1	4	3	2	3	2	2	4	2	2	2
3	4	4	4	4	4	4	4	4	4	4	4	4	4	4	3
2	2	2	3	3	4	2	2	3	4	3	1	2	3	3	4
2	3	3	2	2	3	2	4	3	3	4	3	3	3	3	5
1	2	1	4	4	4	4	3	4	4	4	4	3	4	4	2
2	4	4	4	4	4	4	4	4	4	4	4	4	4	4	3
1	3	4	4	4	4	3	2	4	4	4	4	4	4	4	4
3	3	2	3	2	3	4	3	2	2	3	4	3	3	3	2
2	3	3	2	3	4	3	2	3	3	3	3	3	1	3	2
1	3	2	2	3	3	3	3	2	3	3	3	3	3	3	2
2	2	3	2	2	3	2	3	3	2	1	3	3	3	3	3
4	3	3	2	3	2	3	2	3	3	3	3	3	3	2	4
1	4	4	4	4	4	4	4	4	4	4	4	4	4	4	2
2	4	4	2	3	2	4	4	4	4	4	4	4	4	4	2
1	2	1	3	2	4	1	4	3	3	2	4	2	3	1	2
3	4	3	2	4	4	3	3	4	4	4	3	4	4	4	3
1	4	4	4	4	4	4	4	4	4	4	4	4	4	4	4
1	4	4	4	4	4	4	4	4	3	4	4	4	4	4	3
3	4	3	3	3	4	3	4	4	4	4	3	4	4	4	5
3	3	3	3	3	3	3	3	3	2	3	3	4	3	2	3
1	3	2	3	3	3	2	3	2	3	3	3	3	3	4	3
2	3	3	4	3	3	4	3	3	3	3	4	4	3	3	3
1	1	2	1	3	1	1	1	3	4	2	2	3	4	2	3
1	2	2	2	2	1	1	2	2	2	2	2	2	1	1	3
1	3	3	3	3	3	3	2	3	4	3	2	3	3	3	3
1	4	3	3	4	3	4	4	4	4	4	4	4	3	3	5
3	3	3	3	4	4	4	3	3	3	3	2	2	3	4	3
1	4	4	4	4	3	4	3	4	4	4	4	4	1	3	3
1	4	3	3	4	4	4	3	4	4	4	4	4	3	3	5
1	4	3	4	4	4	4	4	3	4	4	3	4	4	4	3
2	4	4	4	4	4	4	4	4	4	4	4	4	4	4	2
4	4	3	3	4	4	4	4	3	4	3	4	4	3	3	3
3	3	4	3	3	4	4	3	4	4	3	3	4	3	3	4
1	4	3	3	4	4	4	4	4	4	3	4	4	3	3	5
1	3	3	3	3	2	2	3	3	3	3	3	4	3	2	3
3	4	4	4	4	4	4	3	4	4	4	4	4	4	4	1
3	3	3	3	3	3	3	3	4	4	4	4	4	3	3	2
2	4	4	4	3	4	4	3	3	4	4	2	4	2	1	3
3	4	4	4	4	4	4	4	4	4	4	4	4	4	3	2
3	4	3	3	4	4	2	4	4	4	4	4	3	4	4	3
2	3	3	3	3	3	3	3	3	4	3	3	3	3	3	3
2	4	3	4	3	3	4	3	4	4	2	3	4	4	3	3
2	3	4	3	3	3	3	3	3	4	2	4	4	2	2	2
3	3	3	3	3	3	3	3	3	3	3	3	3	2	3	3
1	4	4	4	4	4	4	3	3	3	4	3	4	1	3	3
1	4	4	4	4	4	4	4	4	4	4	4	4	4	4	3
2	4	3	4	3	3	3	3	4	4	4	4	3	3	3	3
3	3	2	2	1	2	1	1	2	1	3	1	3	3	2	2
3	3	3	1	3	4	4	2	2	3	1	2	4	3	2	4
1	4	1	4	3	3	4	4	4	4	2	4	4	3	3	3
3	3	4	3	3	4	4	4	3	4	4	3	4	4	3	2
3	4	3	4	3	3	4	3	4	4	3	4	3	3	3	3
1	4	3	3	4	4	4	4	4	4	4	4	4	2	4	3
3	3	2	1	2	3	3	2	4	2	4	3	4	3	2	2
2	3	3	3	3	3	3	3	3	3	3	3	3	2	2	2
1	4	4	3	4	3	4	4	3	4	3	4	3	4	3	4
2	4	4	4	4	4	4	4	3	3	4	3	4	3	3	2
3	2	1	3	4	2	4	2	3	4	4	2	4	3	2	3
3	4	4	4	4	4	4	4	4	4	4	4	4	4	4	1
3	2	3	3	3	3	3	2	3	3	3	3	3	3	3	3
3	2	3	3	3	3	3	2	3	3	3	2	2	3	2	3
1	3	3	3	3	3	3	3	3	3	3	3	3	3	3	3
1	3	3	3	3	3	3	3	3	3	3	3	3	3	3	1
4	4	3	4	4	4	4	4	3	4	4	4	3	3	3	4
2	4	4	4	4	4	4	2	3	4	4	3	4	2	3	2
2	3	3	4	3	3	3	3	2	3	3	3	3	2	2	3
1	4	4	3	3	3	3	3	3	4	4	3	4	2	3	4
1	4	4	4	4	4	4	4	4	4	4	4	4	4	4	1
3	3	3	3	3	3	1	3	4	3	3	4	4	1	3	2
2	3	3	2	1	1	3	2	3	3	3	3	3	3	3	1
3	4	3	4	4	3	4	4	3	4	4	4	4	2	3	1
4	3	3	1	1	3	3	3	3	1	3	4	3	2	3	4
3	2	2	2	1	2	2	2	3	3	4	3	1	2	2	3
3	3	3	2	3	2	3	2	3	3	3	3	2	4	3	2
3	2	2	1	4	1	2	1	1	1	3	3	2	2	1	3
1	2	3	3	2	2	4	2	3	3	3	3	4	4	3	2
3	3	3	4	3	4	3	4	3	3	3	4	2	2	3	4
1	3	4	3	4	3	4	4	4	4	4	4	3	3	3	3
3	4	4	3	4	4	4	4	4	4	4	4	4	3	3	3
1	4	4	4	4	4	4	4	4	4	4	4	4	3	4	4
2	4	4	3	4	3	4	3	3	4	3	2	4	4	4	4
4	4	4	1	2	1	2	3	4	3	1	3	2	3	2	4
2	4	4	4	4	4	4	3	4	4	3	3	3	3	4	4
3	3	3	3	3	3	3	3	3	3	2	3	3	3	3	3
4	3	2	4	3	4	3	4	4	4	3	3	3	3	3	3
2	3	3	2	4	1	3	3	4	3	4	4	1	1	3	2
2	4	4	4	4	4	4	4	4	4	4	4	4	4	4	4
1	4	4	4	4	4	4	3	4	4	4	4	4	3	4	2
4	3	3	3	2	4	4	3	4	3	3	2	3	3	3	3
1	3	3	4	4	3	3	2	3	3	4	4	4	4	3	3
3	3	3	4	3	3	4	2	3	3	3	3	4	1	2	2
2	4	3	4	4	3	4	4	4	3	4	4	4	4	4	2
2	3	3	3	2	2	3	3	3	3	2	2	3	3	2	2
1	4	4	4	4	4	4	4	4	4	4	4	4	4	4	3
2	2	3	2	4	2	3	2	3	3	3	3	3	3	3	3
2	3	3	3	4	3	2	2	2	4	3	3	4	2	2	3
1	4	4	2	4	4	4	4	4	3	4	4	4	1	3	2
3	2	3	2	3	3	1	2	1	2	3	2	2	3	3	2
3	3	3	3	3	3	3	3	3	3	3	3	3	3	2	4
1	1	2	2	4	2	2	2	1	2	3	3	1	2	3	4
1	3	3	3	3	3	3	3	3	3	3	3	3	2	3	3
3	3	2	3	4	4	1	2	3	2	2	2	3	2	3	3
3	3	3	3	3	3	3	3	3	3	3	3	3	3	2	4
3	3	4	3	4	3	3	4	3	4	4	3	3	3	3	3
3	3	3	3	4	3	4	3	3	3	3	3	3	3	3	3
2	2	3	3	3	3	3	2	3	3	2	3	3	3	3	3
4	4	4	3	3	4	4	3	4	3	3	4	3	3	4	4
1	4	4	3	2	3	4	3	2	4	4	4	4	4	3	1
1	4	4	4	4	4	4	4	4	4	4	4	4	4	4	4
4	3	3	3	3	3	2	3	3	3	3	3	3	3	3	2
3	3	4	3	4	3	4	4	4	3	3	4	4	4	4	3
2	4	4	4	4	4	4	4	4	4	4	4	4	4	3	3
2	4	4	4	4	4	4	4	4	4	4	4	4	4	4	2
2	4	2	4	1	3	2	1	3	2	1	3	4	3	4	2
2	4	1	3	4	3	4	1	3	3	2	1	2	4	4	4
1	4	3	3	4	3	3	3	4	3	4	3	3	3	3	3
1	4	4	4	4	4	4	4	4	4	4	4	4	4	4	2
1	3	3	4	4	3	4	3	3	4	4	3	4	4	4	3
3	3	4	3	4	3	4	3	4	3	4	3	4	3	3	3
4	3	3	3	3	4	3	4	4	4	1	4	4	4	3	2
2	2	3	2	2	2	3	4	4	2	4	3	2	3	3	4
1	4	4	4	4	4	4	4	4	4	4	4	4	3	4	3
3	3	3	3	3	3	3	3	3	3	3	2	3	3	2	3
3	4	3	4	3	4	3	4	4	3	3	4	4	3	2	2
3	4	4	3	4	4	4	4	3	4	4	3	4	4	4	2
1	4	4	4	4	4	4	4	4	4	4	4	4	4	4	3
1	4	4	4	4	4	4	4	4	4	4	3	4	2	3	3
3	2	3	3	3	3	3	2	3	2	2	3	3	2	3	1
3	3	3	3	3	3	3	2	3	1	2	2	4	2	3	2
3	3	4	3	3	4	3	3	4	1	3	4	3	3	3	2
3	2	3	3	3	3	3	3	3	2	4	3	1	3	2	3
3	3	3	2	3	4	2	3	2	3	3	3	4	3	3	2
3	1	1	1	4	1	1	4	4	4	4	4	4	4	4	1
2	2	2	2	2	2	2	2	2	1	2	2	2	2	1	2
2	3	3	3	3	3	3	3	3	3	3	3	3	3	3	2
3	3	3	3	3	3	3	2	2	3	2	3	3	2	2	2
3	3	2	2	2	3	2	1	2	3	2	3	2	3	3	2
3	3	3	3	3	2	4	3	3	4	4	3	4	3	2	2
1	3	3	3	3	3	3	3	3	3	3	3	3	4	4	5
1	4	3	4	3	3	4	3	3	4	2	4	4	4	3	5
2	4	4	4	4	4	4	4	4	4	4	4	4	4	4	3
2	1	3	2	1	1	1	3	1	1	2	2	2	2	2	3
1	3	4	3	3	3	3	3	3	3	3	3	4	3	3	3
3	4	4	4	4	4	4	4	4	4	4	1	4	1	3	2
3	3	2	3	2	3	3	2	3	3	3	2	3	3	3	3
3	4	3	3	1	3	3	4	4	4	4	3	4	4	4	4
3	3	3	3	3	3	3	3	3	3	3	3	3	3	2	3
0	4	4	4	4	4	4	4	4	4	4	4	4	2	4	4
1	3	3	4	3	3	4	3	3	3	3	3	3	3	3	3
1	4	4	4	4	4	4	4	4	4	4	4	4	4	4	4
0	3	3	3	3	3	3	4	3	3	3	3	3	1	3	2
2	3	3	3	3	4	4	3	3	4	4	4	4	3	4	2
3	3	3	3	2	3	2	2	3	2	3	2	3	3	3	3
3	3	3	3	3	4	4	3	3	3	3	3	4	1	2	2
1	4	3	3	4	4	3	4	3	3	4	4	4	3	3	3
1	4	4	4	4	2	4	4	4	4	4	4	4	4	4	4
3	3	3	3	3	4	3	3	3	2	3	3	4	2	2	2
1	4	4	4	4	4	4	4	4	4	4	4	4	3	3	3
1	4	4	4	4	4	4	4	4	4	4	4	4	4	4	2
1	4	4	4	4	4	4	4	4	4	4	4	4	4	4	2
4	3	3	2	3	3	3	3	2	4	3	2	3	3	2	2
2	4	3	4	2	3	3	2	3	4	4	2	3	4	4	3
1	4	4	4	4	4	4	4	4	4	4	4	4	4	4	3
2	1	1	1	1	1	1	1	1	1	2	1	1	1	1	2
3	4	3	3	3	2	3	3	3	3	3	3	3	3	3	4
3	3	3	2	3	2	3	2	2	3	3	2	3	2	3	3
1	3	3	2	3	2	2	4	3	3	3	3	4	3	2	3
1	3	2	3	4	2	4	1	4	3	4	2	2	3	3	4
2	4	4	2	3	3	3	4	4	3	4	4	3	3	4	4
1	3	3	4	3	4	3	3	3	4	4	3	4	3	2	3
1	1	3	2	1	2	4	1	2	2	4	3	2	1	2	2
2	3	3	4	4	3	4	2	3	3	4	3	3	3	2	3
2	2	3	2	3	3	2	3	2	3	3	2	3	3	2	3
4	4	4	4	4	3	4	2	4	4	4	3	4	2	3	3
1	4	4	4	4	4	4	4	3	4	3	3	4	4	3	2
1	3	3	3	3	3	3	3	3	3	3	3	4	3	2	1
3	2	3	2	2	3	2	2	3	3	3	2	2	3	3	2
1	1	3	3	3	3	3	3	4	4	3	3	3	2	3	2
3	3	3	3	3	3	3	4	4	1	3	2	2	3	3	2
2	3	4	3	4	3	3	3	4	3	3	4	3	3	3	2
1	4	4	4	4	4	4	4	4	4	4	4	4	4	4	3
3	3	3	4	1	2	4	2	2	4	3	3	3	4	3	2
3	3	3	3	3	4	4	3	3	1	3	2	3	2	2	2
2	3	4	3	4	3	4	2	4	3	3	3	4	4	3	3
2	4	4	4	4	4	4	4	4	4	4	4	4	1	4	3
1	3	3	3	3	3	3	2	3	3	3	3	3	3	2	4
3	3	3	3	3	3	3	3	3	3	3	3	3	3	2	3
1	1	2	3	2	2	3	1	2	1	3	3	2	2	3	3
3	2	2	1	2	2	2	3	2	2	2	1	4	3	2	3
3	4	4	4	4	3	3	3	3	3	3	3	3	2	2	3
1	4	3	4	3	4	4	4	4	4	4	3	4	4	4	4
2	4	2	3	4	2	4	3	4	2	3	3	4	4	3	3
2	4	4	4	4	4	4	4	4	4	4	4	4	2	4	4
1	3	3	3	3	2	3	3	2	3	3	3	3	1	2	3
3	1	1	1	1	1	1	4	3	3	4	3	4	4	4	3
3	2	3	2	2	2	3	3	3	2	3	2	3	3	2	3
3	2	2	3	2	2	2	2	2	2	2	3	1	2	3	2
3	2	4	4	3	4	4	4	2	2	3	2	3	1	2	1
3	3	3	3	3	3	3	3	3	3	3	3	3	3	3	3
1	3	3	3	2	3	2	3	3	3	3	3	2	3	3	3
3	3	2	2	2	3	3	4	2	2	2	1	4	4	2	2
1	1	1	2	2	3	4	3	1	3	3	2	2	3	2	2
3	4	4	4	4	4	4	4	4	4	4	4	4	4	4	2
3	1	2	1	1	4	4	4	4	4	4	3	4	4	2	3
2	3	3	3	3	3	3	3	3	3	3	3	3	2	2	3
1	3	3	4	3	2	3	1	3	2	3	3	3	3	2	3
2	3	4	3	4	3	3	4	3	3	3	4	3	3	3	3
4	3	3	3	4	4	2	4	4	3	3	1	2	4	3	3
2	2	3	4	2	3	3	4	4	3	4	3	4	4	4	2
3	4	3	4	3	4	3	4	4	3	4	4	4	4	4	4
1	3	3	2	3	3	3	3	3	3	3	2	3	3	3	2
2	3	3	4	1	3	4	3	3	4	4	3	3	3	3	3
2	3	3	3	3	3	3	3	3	3	3	3	3	2	3	3
1	3	3	3	4	4	4	3	3	3	3	3	3	2	4	2
3	4	4	4	4	4	4	4	4	4	4	4	4	2	4	3
1	4	4	4	4	4	4	4	4	4	3	4	4	4	4	3
1	4	4	3	4	4	4	4	4	4	4	4	4	4	4	3
1	4	4	4	4	4	4	3	4	4	4	4	4	3	3	4
3	1	3	3	3	1	4	3	3	4	3	3	4	1	3	1
1	3	3	4	3	3	3	3	4	3	3	4	3	2	3	2
2	4	4	4	4	4	4	4	4	4	4	4	4	4	3	3
2	3	3	4	4	3	3	3	4	4	3	3	3	3	3	3
2	4	3	3	4	4	4	4	4	3	4	3	3	3	3	3
1	4	3	3	4	3	3	3	3	3	3	3	4	3	2	2
1	3	3	2	2	2	2	3	2	3	3	3	4	4	3	2
1	3	3	3	3	3	3	3	3	3	3	3	3	2	3	2
3	2	2	3	4	3	3	3	4	3	1	3	4	3	2	2
3	3	3	3	2	3	3	3	3	3	3	3	3	3	3	3
2	4	4	4	4	4	4	4	4	4	4	4	4	2	4	2
3	4	4	4	4	3	4	4	4	4	3	3	3	2	3	3
2	3	3	3	3	2	3	4	4	4	3	3	3	1	3	4
1	1	1	1	2	2	2	3	2	3	1	1	1	1	1	3
1	3	3	3	3	3	3	3	3	3	3	3	3	3	3	2
1	4	4	4	3	1	4	3	4	3	4	3	4	2	3	3
3	4	4	4	4	4	4	4	3	4	3	4	4	2	3	2
2	4	4	4	4	4	4	4	4	4	4	4	4	3	4	2
1	4	2	2	1	2	1	1	3	2	2	1	3	1	4	3
3	3	1	2	1	3	2	3	3	3	3	3	3	3	2	2
1	4	2	3	4	3	4	3	4	3	4	4	4	3	4	3
3	3	4	3	3	3	3	3	3	4	4	3	3	3	3	4
2	3	3	2	2	4	3	4	3	3	3	2	4	3	3	2
1	4	4	4	3	4	4	3	3	4	4	4	4	4	4	4
4	4	3	4	4	4	4	4	3	4	4	4	4	4	4	3
2	4	3	3	4	3	4	3	3	3	4	3	4	2	4	3
4	4	4	4	4	4	4	3	3	3	4	4	4	3	3	4
0	4	3	4	4	3	4	3	4	3	3	4	4	4	3	4
4	3	3	3	3	3	3	2	1	3	1	2	2	3	1	2
1	4	4	4	4	4	4	4	4	4	4	4	4	3	4	3
1	3	3	3	4	4	4	3	4	4	4	3	4	3	2	2
1	1	1	1	1	1	1	1	1	1	1	1	1	1	1	3
3	4	3	4	4	4	4	4	3	3	4	4	4	3	3	3
3	4	4	4	4	4	4	4	4	4	4	4	4	4	4	3
1	4	4	4	4	3	4	4	3	4	4	4	4	3	4	3
1	4	4	4	4	4	4	4	4	4	4	4	4	4	4	3
2	3	4	3	3	4	3	3	4	3	4	3	4	4	3	3
4	3	3	4	4	1	4	3	2	3	4	4	4	3	2	3
2	4	3	3	3	3	3	3	3	4	4	3	3	4	4	4
1	4	3	4	3	3	4	4	3	4	3	1	3	4	4	3
4	3	3	3	3	3	3	3	3	3	3	3	3	2	2	3
1	4	4	4	4	3	3	3	3	3	4	3	4	3	3	3
2	4	3	3	4	2	3	4	4	3	3	4	4	3	3	4
3	4	4	3	3	4	4	4	4	4	4	3	4	3	3	3
2	4	4	4	4	4	4	4	4	4	4	4	4	3	4	4
1	4	4	4	4	4	3	3	4	3	3	4	3	1	4	3
4	4	4	4	4	4	4	4	4	4	4	4	4	1	4	5
1	4	4	4	4	4	4	4	4	4	4	4	4	4	4	3
3	2	3	3	2	2	3	2	2	4	2	4	1	1	1	2
1	4	4	3	4	4	3	4	3	3	3	3	4	3	3	3
2	4	3	4	3	4	3	3	3	3	3	4	3	4	4	4
3	2	3	2	3	3	3	3	3	3	3	3	3	3	3	3
4	4	3	3	4	4	4	3	4	4	4	4	4	4	3	3
1	3	3	3	3	3	3	3	3	3	3	2	3	3	2	3
1	4	4	4	4	4	4	4	4	4	4	4	4	4	4	3
4	2	2	2	2	1	1	1	2	2	2	1	1	1	3	3
1	4	4	3	3	3	4	4	3	3	3	3	3	3	2	3
1	3	3	4	4	4	4	4	4	4	4	4	4	3	3	3
4	4	1	3	3	3	3	3	3	3	3	3	4	4	4	4
2	3	2	3	3	3	3	4	3	2	1	3	3	3	3	4
3	3	4	3	3	3	3	3	3	3	3	3	3	3	4	3
4	4	3	4	2	4	4	4	3	4	4	4	4	4	4	3
3	3	4	3	3	3	3	3	3	3	3	3	3	3	4	3
1	4	4	4	3	4	4	4	4	4	4	3	4	4	4	3
3	4	4	3	4	4	4	3	4	3	4	3	4	3	3	4
2	4	4	2	4	4	4	3	2	4	4	4	4	3	3	2
3	3	4	3	3	4	3	4	3	2	4	3	4	2	3	3
1	3	4	3	4	2	4	2	2	3	4	3	4	2	2	3
3	3	4	3	3	2	2	3	3	2	3	3	4	1	2	3
1	4	3	3	3	3	3	2	2	3	3	2	4	3	2	3
2	4	4	4	4	4	4	4	4	4	4	4	4	4	4	2
2	4	4	4	4	1	4	4	4	4	4	4	4	1	4	1
0	3	3	2	1	2	3	1	2	3	3	3	3	1	1	4
2	3	4	3	3	4	4	4	4	3	2	3	3	4	3	4
2	4	4	4	4	4	4	4	4	4	4	4	4	4	3	2
3	4	4	4	4	2	4	3	4	4	3	4	3	2	3	2
3	3	3	4	2	4	3	2	3	3	3	2	3	3	4	3
2	3	3	3	3	3	3	3	3	3	3	3	3	3	3	3
1	3	3	2	3	4	3	2	3	1	4	2	4	2	2	3
2	3	2	2	2	3	3	3	3	3	3	2	4	3	2	3
1	4	3	4	4	3	3	3	3	4	3	3	3	4	4	3
2	3	4	3	3	2	2	3	2	3	4	4	2	4	2	3
4	2	3	4	2	3	4	3	4	1	4	2	2	3	4	2
3	3	2	3	4	2	3	2	3	2	3	4	2	3	2	2
3	4	1	1	3	2	3	2	4	2	3	1	2	4	3	4
3	4	4	1	2	4	3	3	3	2	3	3	3	1	4	2
3	2	3	2	1	3	3	2	3	2	3	3	3	2	2	3
3	3	2	3	3	3	3	3	3	2	3	2	3	2	3	2
1	4	4	3	3	3	3	4	3	3	4	4	4	3	3	2
1	4	3	4	3	3	3	4	3	3	4	3	4	3	2	2
2	3	2	3	2	2	3	3	3	3	3	2	2	3	3	2
2	2	4	4	4	4	4	3	3	3	2	3	3	3	3	2
3	3	3	3	3	3	3	3	3	3	3	3	3	2	2	2
3	3	2	3	2	4	3	2	1	4	3	4	3	3	1	3
2	4	4	4	4	4	4	4	4	4	4	4	4	4	4	4
3	3	3	4	3	4	3	2	1	3	4	3	4	3	2	4
1	4	4	3	4	2	3	4	4	4	4	4	4	4	3	2
3	3	2	2	3	2	2	3	2	3	2	3	3	1	2	3
3	4	4	4	3	2	3	4	1	4	4	3	2	3	3	2
1	4	4	3	4	4	4	4	4	4	4	4	4	2	3	3
2	3	4	3	2	2	2	3	3	3	3	3	4	2	2	3
1	3	3	3	3	3	3	2	2	2	3	3	3	3	2	2
1	4	4	4	4	4	4	4	4	4	4	3	4	4	4	3
1	3	3	4	3	3	4	2	4	3	3	3	4	2	2	2
3	3	3	3	3	3	3	3	3	3	3	3	3	2	2	2
1	4	3	3	4	3	4	3	3	3	3	3	3	2	2	3
3	3	3	3	3	3	4	4	4	4	4	4	3	3	3	3
1	3	2	2	1	3	3	3	4	4	2	3	4	3	3	3
3	2	3	3	3	3	3	3	3	3	3	3	3	3	2	2
3	3	3	3	3	4	3	2	2	3	4	2	4	3	2	2
3	4	4	4	4	4	4	4	4	4	4	4	4	4	4	2
2	4	4	4	4	4	4	4	4	4	4	4	4	4	4	2
1	3	3	3	3	3	3	1	2	3	3	2	3	3	2	3
3	4	2	3	2	4	3	3	3	3	3	3	4	3	3	3
1	4	4	4	4	4	4	4	4	4	4	4	4	4	4	3
1	3	3	2	3	2	2	3	3	3	2	3	3	1	2	2
3	2	2	2	3	2	2	4	3	2	2	2	4	3	1	3
1	3	4	3	3	3	4	4	3	4	4	3	4	3	2	4
3	2	3	3	2	3	3	3	3	2	3	2	2	2	3	3
3	3	3	3	2	3	2	2	3	3	2	2	2	1	2	2
1	4	4	4	3	3	4	3	4	3	4	4	4	4	3	3
2	1	3	1	2	1	2	2	3	2	2	1	4	4	1	1
0	3	3	3	4	3	4	3	3	3	3	2	3	3	2	2
3	3	3	2	2	3	3	3	2	2	2	2	3	2	2	3
1	4	4	4	4	3	3	3	4	4	3	4	4	2	3	3
3	2	2	3	4	3	4	3	3	4	3	3	4	3	2	2
3	3	3	3	4	2	3	2	3	2	3	3	4	4	2	5
1	3	3	3	1	3	4	3	3	4	4	4	4	4	3	3
3	2	2	2	3	3	2	3	3	3	3	3	3	3	2	2
3	3	3	3	3	3	3	3	3	3	3	4	3	3	2	2
2	2	1	4	3	2	3	2	4	2	2	2	2	3	2	2
1	3	4	1	2	3	4	2	4	3	3	3	1	2	3	2
3	3	3	4	3	3	4	4	4	3	3	3	3	3	3	4
2	1	1	1	1	1	1	3	3	3	3	3	3	3	2	5
1	3	3	3	3	2	3	2	3	4	3	2	4	1	2	1
2	3	2	3	3	3	3	3	3	3	3	2	3	3	3	2
1	4	4	3	4	4	3	3	3	3	2	3	4	2	2	3
1	4	4	3	4	4	4	4	4	3	2	3	4	4	4	4
1	4	4	4	4	4	4	4	4	4	4	4	4	4	4	3
1	3	3	3	3	2	3	4	3	3	3	3	3	2	3	2
3	4	4	3	4	4	4	4	4	4	4	4	4	3	4	3
2	3	3	2	3	2	3	2	3	3	3	3	4	3	2	2
1	4	1	4	2	1	4	4	4	4	4	4	4	1	4	2
1	4	2	4	4	3	4	2	3	4	3	4	4	4	2	2
3	4	3	3	4	4	4	1	3	4	4	3	4	3	2	2
4	4	4	4	4	4	4	4	4	4	4	4	4	4	4	2
2	3	3	3	3	3	4	3	3	3	3	3	4	3	3	3
1	4	4	4	4	4	4	3	2	4	4	3	4	3	3	2
3	3	3	3	3	3	3	3	3	3	4	3	3	3	3	2
2	2	2	2	4	4	4	4	3	4	2	2	2	4	3	2
1	4	4	4	4	3	4	3	4	2	3	4	4	4	4	4
3	3	3	2	4	4	3	3	3	3	3	3	3	2	2	2
1	3	3	3	3	3	3	3	3	3	3	3	3	4	2	3
1	2	2	2	1	2	2	3	2	1	1	1	3	3	2	3
1	3	4	4	3	2	3	3	3	3	3	3	4	1	2	2
2	3	3	3	4	2	3	3	3	3	3	3	3	3	3	3
2	3	3	3	2	2	3	3	3	3	3	3	4	3	3	5
3	4	3	4	3	2	4	4	4	4	3	4	4	3	3	4
2	4	3	4	3	1	3	3	3	4	3	3	2	4	3	4
3	3	3	3	3	4	3	4	3	4	3	4	3	3	2	2
3	3	3	4	3	4	4	1	2	2	2	3	3	3	2	3
3	3	3	3	3	3	3	3	3	3	3	3	3	3	3	2
1	2	4	2	2	2	4	2	3	4	4	3	4	3	2	3
3	3	2	2	1	2	2	2	2	2	1	3	4	2	2	3
3	3	3	3	3	3	3	3	3	3	3	3	3	3	3	4
4	3	4	4	4	3	4	3	3	3	3	3	3	3	4	3
2	3	4	3	4	3	3	3	3	4	3	3	3	3	2	3
1	2	4	3	3	4	2	3	4	3	4	3	4	1	2	4
1	4	3	2	3	3	3	4	4	4	3	4	3	4	4	2
0	4	3	3	3	3	3	3	3	3	3	3	4	2	2	3
2	3	4	3	3	3	3	3	3	3	3	3	3	3	2	2
2	4	4	4	4	4	4	3	4	3	4	4	4	2	3	3
2	4	3	4	4	3	3	4	4	4	4	4	3	4	4	3
3	2	2	2	3	2	2	2	2	3	3	2	3	3	3	2
1	3	3	3	4	3	3	3	3	3	3	3	3	3	2	3
4	4	3	4	3	2	2	4	4	3	3	4	4	4	4	5
3	4	4	4	4	4	4	4	4	4	4	4	4	4	4	2
4	3	4	3	3	4	4	3	3	3	3	3	3	3	3	3
1	3	3	1	4	1	1	2	3	4	3	3	4	3	3	4
1	4	3	4	3	4	4	4	4	3	3	4	4	4	4	3
1	4	2	3	4	3	4	4	4	3	4	3	3	3	2	3
2	4	4	4	4	4	4	4	4	4	4	4	4	4	4	3
3	3	2	3	2	2	3	1	2	1	2	2	3	1	1	2
1	3	3	4	4	4	4	3	3	4	4	4	4	3	3	2
3	4	3	3	3	3	3	3	4	4	3	4	4	2	3	3
3	2	2	1	3	4	3	1	3	4	2	2	3	4	2	2
3	3	3	4	3	4	4	1	1	3	2	2	3	2	2	2
3	3	3	3	4	3	3	3	3	3	3	3	3	2	2	2
3	4	3	4	4	4	4	3	3	3	4	3	3	4	3	3
3	3	2	2	1	3	3	2	3	3	3	2	4	4	4	5
3	4	3	4	4	4	4	4	4	4	4	3	4	2	3	3
1	4	4	3	3	2	4	4	4	4	3	3	4	3	3	4
4	4	3	4	4	3	3	4	3	4	4	3	3	3	3	3
1	4	4	4	4	3	4	4	4	4	4	4	4	4	4	4
4	4	3	4	3	4	3	3	4	3	3	4	4	4	4	5
4	4	3	4	4	4	4	3	3	4	4	4	4	3	4	2
3	3	3	3	4	3	3	2	3	4	3	2	3	2	3	2
3	3	3	3	3	3	3	2	3	2	3	1	4	1	2	4
1	1	1	1	3	3	3	3	4	3	4	3	4	2	3	4
3	1	2	3	2	2	3	1	1	1	2	3	2	1	2	3
1	3	3	3	3	3	3	3	4	4	2	2	3	2	2	4
1	3	3	3	3	3	3	2	3	3	3	3	3	3	2	3
1	3	4	4	3	4	3	4	3	4	4	3	3	2	2	3
1	3	3	3	3	3	3	3	4	3	3	3	3	3	3	2
4	4	3	4	4	3	4	4	4	4	4	4	4	3	3	3
1	3	3	3	3	3	3	2	2	3	3	3	3	2	2	3
1	4	4	4	4	4	4	4	4	4	4	4	4	4	4	2
4	1	3	2	2	2	1	3	1	2	3	4	4	3	2	5
2	3	2	1	2	3	2	2	3	2	1	2	2	2	2	3
3	3	4	3	3	3	3	3	3	3	3	3	3	3	3	3
3	3	2	3	3	3	3	3	3	3	3	3	3	2	2	1
3	3	4	3	3	3	3	3	3	3	3	3	3	3	3	3
2	4	4	4	4	4	4	4	4	4	4	4	4	3	3	3
3	2	2	1	1	3	3	2	2	3	3	3	3	3	4	2
2	4	4	4	3	3	4	4	2	2	2	1	4	4	2	4
3	3	3	3	2	3	1	1	1	1	2	1	3	2	2	3
1	3	3	3	3	3	3	4	4	3	4	3	3	3	3	3
2	4	2	2	3	4	4	3	3	4	3	4	2	4	4	3
1	4	3	4	3	4	4	3	3	4	3	4	4	4	4	4
1	3	3	4	3	4	3	4	4	3	3	3	3	3	3	3
3	4	4	4	4	3	3	4	3	4	4	4	4	2	2	4
3	4	3	3	3	4	3	3	4	3	3	4	3	3	3	2
1	4	4	4	3	1	4	3	3	4	3	3	4	4	4	4
1	4	3	3	3	2	3	2	4	3	4	4	4	3	3	2
1	4	4	4	4	4	4	4	4	4	4	4	4	4	4	4
2	2	3	3	1	1	4	3	1	1	3	3	3	2	1	3
3	3	4	2	3	4	4	3	4	4	3	4	4	3	4	4
1	4	4	4	4	1	4	4	4	4	4	4	4	4	4	5
1	1	1	1	1	1	1	1	1	1	4	4	4	3	4	4
1	4	4	4	4	2	4	4	4	4	4	4	4	4	4	4
3	4	4	3	4	4	4	3	4	3	3	3	3	4	4	3
1	4	2	3	3	4	4	3	3	4	2	3	4	3	3	3
1	4	4	3	4	4	4	4	4	4	4	4	4	4	4	5
3	3	4	4	3	4	4	4	4	3	4	4	4	4	4	3
2	4	3	3	4	3	4	4	4	3	3	3	4	4	4	5
1	3	3	2	4	1	4	4	3	3	4	3	2	2	3	3
1	4	4	4	4	4	4	4	4	4	4	4	4	4	3	5
2	4	4	4	4	1	4	4	4	4	4	4	4	4	4	4
2	3	3	3	3	3	4	3	3	3	3	4	3	3	3	2
1	4	4	4	4	4	4	4	4	4	4	4	4	4	3	4
1	4	4	4	4	3	4	4	4	4	4	4	4	3	4	3
1	4	4	4	4	4	4	4	4	4	4	4	4	4	4	3
1	4	3	4	3	4	4	3	3	4	4	3	3	4	4	5
3	3	4	4	3	4	4	4	4	4	4	3	3	3	3	2
3	4	4	4	4	4	4	4	4	4	4	4	4	3	4	2
3	4	3	4	3	4	3	3	4	4	3	3	4	4	4	2
1	4	4	4	4	4	4	3	4	4	3	4	4	4	4	4
3	4	4	3	4	4	4	4	4	4	4	4	4	4	4	2
3	3	2	3	2	2	2	3	3	4	3	4	2	3	3	3
1	3	2	2	2	2	3	1	4	3	3	3	4	1	2	1
4	2	3	2	3	2	2	2	2	2	2	2	2	2	2	5
4	1	3	3	3	4	3	4	3	3	2	4	2	3	3	2
3	2	2	3	2	2	2	1	1	2	3	2	2	3	2	3
2	3	3	3	3	3	3	3	4	4	3	2	4	3	3	3
3	4	4	4	4	4	4	3	3	4	4	3	4	3	3	2
3	3	3	3	2	3	3	1	4	4	4	3	3	3	3	2
1	4	4	4	4	4	4	4	4	4	4	4	4	3	4	2
2	2	2	3	3	3	4	3	4	2	3	3	3	4	3	3
3	3	3	2	3	3	2	2	3	3	3	2	3	3	3	2
1	3	3	4	3	3	3	3	3	4	3	3	3	3	2	2
1	3	4	4	4	4	4	4	3	4	4	4	4	3	4	2
2	3	4	3	3	4	3	3	3	4	3	3	3	3	3	3
2	4	4	4	4	4	4	4	4	4	4	4	4	1	4	3
3	3	3	3	3	3	3	3	3	3	3	3	3	3	3	3
2	1	2	3	4	3	1	4	2	1	1	2	4	3	2	2
1	2	3	1	3	3	2	2	3	3	3	3	3	2	2	2
2	1	2	3	3	3	3	2	2	2	2	2	2	4	4	4
4	2	3	1	3	2	3	4	4	3	4	4	4	1	3	5
1	1	2	3	3	2	3	3	3	4	3	4	3	4	2	2
3	3	3	3	3	3	3	3	2	3	3	3	2	1	1	4
2	3	3	4	3	3	3	3	3	3	3	3	3	3	3	2
2	1	1	3	1	1	2	2	1	1	1	3	1	1	2	3
1	4	3	4	4	4	4	4	4	4	3	4	4	4	4	3
2	3	4	3	3	4	4	4	3	4	4	3	4	4	4	3
1	3	4	3	4	4	4	3	3	3	4	3	4	3	3	2
1	4	4	4	4	1	4	4	4	4	4	4	4	1	4	3
1	3	2	2	3	3	3	3	3	3	3	2	3	3	1	3
1	3	4	4	3	4	4	3	3	4	3	3	3	4	3	5
1	4	4	3	4	3	4	4	4	4	4	4	4	2	3	3
3	4	4	4	4	4	4	4	4	4	4	4	4	3	4	3
3	4	4	3	3	3	3	3	3	3	3	3	3	3	3	3
3	3	2	2	2	2	3	3	2	3	3	3	3	2	3	2
1	4	3	4	3	4	4	4	4	4	4	3	4	3	4	4
3	3	2	1	4	2	1	4	1	3	1	3	4	2	3	2
1	4	3	4	3	4	4	3	3	4	3	4	4	3	3	5
1	3	4	3	3	2	4	4	3	3	4	3	3	4	3	2
3	3	2	4	2	1	2	3	4	2	3	2	2	2	2	2
1	3	3	3	2	2	3	2	2	3	3	3	3	1	2	2
2	4	4	4	4	4	4	4	4	4	4	4	4	4	4	2
2	2	2	2	3	2	2	3	3	3	3	4	4	3	3	2
2	4	4	4	3	4	4	3	3	4	4	3	4	4	4	2
1	1	2	1	2	4	2	3	3	3	3	3	3	3	4	4
3	3	4	4	3	4	4	4	3	4	4	3	4	2	3	2
4	4	4	4	4	4	4	4	4	4	4	4	4	4	4	3
2	3	4	3	3	4	3	2	3	3	4	3	4	2	2	2
4	3	3	2	2	3	4	2	4	4	4	3	4	3	3	3
1	3	3	3	3	3	4	3	4	4	3	3	4	2	3	3
1	4	4	4	4	4	4	4	4	4	4	4	4	1	3	2
3	2	3	2	3	3	2	2	3	2	2	2	3	2	3	2
2	4	3	3	3	2	4	4	4	3	4	3	4	2	3	4
1	3	3	3	3	3	3	3	3	3	3	2	4	2	3	2
3	2	2	2	2	3	3	2	2	2	3	3	3	3	3	2
2	4	4	4	4	4	4	4	4	4	4	3	4	4	4	3
3	3	3	3	3	3	3	3	4	3	3	3	3	3	3	3
4	2	3	3	3	4	4	4	4	4	3	3	4	3	3	3
4	2	4	3	4	3	3	3	3	4	3	4	3	3	3	3
3	3	3	3	3	3	3	3	3	3	3	3	3	3	3	2
3	3	2	3	2	2	3	2	3	3	3	1	4	2	2	2
1	1	2	3	4	3	3	1	2	4	1	3	4	3	3	4
1	4	4	4	4	4	4	4	4	4	4	4	4	3	4	4
1	4	4	4	4	4	4	4	4	4	4	4	4	4	4	5
3	3	2	2	3	2	2	3	2	2	2	2	2	1	2	3
2	4	3	4	4	4	4	4	4	3	4	3	3	4	4	3
1	4	4	4	4	4	4	4	4	4	4	4	4	4	2	2
3	3	3	4	3	3	3	3	3	3	4	2	4	3	3	4
1	3	4	3	4	3	3	4	3	4	4	3	3	1	3	3
2	4	3	3	3	2	4	4	3	4	2	3	4	3	3	3
3	3	4	3	2	1	3	3	3	3	3	3	4	3	4	2
3	3	3	3	3	3	3	4	4	4	4	4	3	2	4	4
4	3	4	3	2	3	2	3	3	3	2	2	3	3	4	3
1	4	4	4	4	4	4	4	4	4	4	4	4	4	4	2
3	4	4	4	3	4	4	4	4	4	4	4	4	4	4	2
3	2	3	1	4	3	3	1	2	3	3	1	2	3	2	3
3	3	3	1	3	1	3	2	2	3	3	3	4	2	2	2
3	3	2	2	3	4	4	2	3	4	2	3	3	3	3	3
1	3	2	2	2	1	1	2	4	3	2	2	3	1	1	3
4	2	4	2	1	3	3	1	1	1	2	1	4	2	2	3
1	4	3	4	4	4	4	3	4	4	4	3	4	4	3	2
1	3	3	3	2	3	3	3	3	4	3	4	3	3	3	2
1	4	4	4	4	4	3	4	4	4	4	3	4	1	4	2
3	3	4	3	3	2	3	4	3	4	3	3	3	3	3	4
1	3	3	2	2	3	3	2	3	3	3	3	3	3	4	2
3	3	3	2	3	2	4	2	4	3	3	2	3	3	3	3
3	3	4	3	3	3	4	2	2	3	3	2	2	3	4	4
3	4	3	4	2	3	3	2	3	4	3	4	4	4	4	5
3	3	2	2	3	3	2	2	3	3	3	3	4	3	2	2
1	3	4	4	4	3	4	3	4	4	4	4	3	3	3	3
1	3	4	3	4	3	4	4	3	3	3	4	4	2	2	3
4	2	3	3	3	2	3	3	3	3	3	2	2	3	3	4
2	3	3	3	3	3	3	3	3	3	4	3	3	3	2	2
3	3	3	4	3	3	4	2	3	3	2	3	2	2	2	5
3	2	2	3	1	4	4	1	3	4	2	2	3	3	3	3
2	3	3	2	3	4	4	2	3	4	3	2	4	4	4	4
3	3	4	3	3	2	4	4	2	3	2	2	4	4	3	3
1	4	4	4	4	4	4	4	4	4	4	4	4	4	4	3
3	3	3	3	2	4	4	3	3	3	4	3	3	3	3	2
2	4	4	4	4	4	1	4	4	4	3	2	4	4	4	2
3	4	4	4	3	3	3	4	4	3	4	4	4	3	4	3
1	3	3	2	3	3	2	3	4	3	2	2	3	2	3	3
1	3	3	3	4	2	3	3	3	4	3	4	4	2	3	2
2	3	4	1	3	2	4	3	4	3	3	2	4	4	2	3
2	3	2	1	2	3	3	3	2	3	3	2	3	2	3	3
1	3	3	4	3	3	3	3	4	3	3	4	4	3	3	3
3	3	4	4	3	2	2	3	2	3	3	4	3	3	3	3
1	4	4	4	4	4	4	4	4	4	4	4	4	4	4	5
1	3	4	3	3	2	3	4	2	3	4	4	2	3	3	3
